# Supplementary material for: A binary interaction map between turnip mosaic virus and Arabidopsis thaliana proteomes
Source: Commun Biol. 2023 Jan 11;6:28. doi: 10.1038/s42003-023-04427-8 (PMC9834402; doi:10.1038/s42003-023-04427-8)
Supplement: Supplementary file 6 — Supplementary Data 3 [file 42003_2023_4427_MOESM6_ESM.xlsx]

## Sheet: Ath Interactome
id1	id2
AT1G05410	AT3G10140
AT3G54850	AT5G19010
AT3G07780	AT5G66720
AT1G80040	AT5G66720
AT1G09660	AT2G38610
AT1G15385	AT4G24840
AT1G63130	AT3G53630
AT1G15385	AT3G08530
AT2G38610	AT3G21215
AT5G39730	AT5G50130
AT2G39010	AT4G23400
AT1G22840	AT4G01920
AT3G16240	AT4G35580
AT2G37620	AT5G09810
AT1G20140	AT5G67140
AT1G24050	AT5G54920
AT2G45850	AT4G12080
AT1G78100	AT4G28720
AT3G16240	AT5G22290
AT2G43370	AT5G61010
AT3G52930	AT5G03690
AT2G43370	AT5G53800
AT2G20130	AT3G13710
AT1G67800	AT4G23050
AT1G69810	AT1G69810
AT3G13710	AT5G17450
AT3G42960	AT3G42960
AT1G22920	AT1G67800
AT2G01770	AT4G19030
AT2G38360	AT5G58750
AT2G28240	AT4G32450
AT1G60600	AT5G22290
AT2G25810	AT5G22290
AT3G01660	AT5G22290
AT1G22760	AT2G37150
AT2G30590	AT4G08150
AT3G28715	AT5G23130
AT1G01910	AT5G44580
AT3G28715	AT5G63310
AT5G11980	AT5G38420
AT1G78310	AT3G45640
AT2G30590	AT5G61010
AT1G69690	AT5G38420
AT3G28715	AT4G01920
AT3G13720	AT5G49000
AT3G13710	AT3G29270
AT1G67800	AT3G13222
AT1G32700	AT3G07780
AT1G01910	AT4G19810
AT3G01300	AT5G61010
AT1G73360	AT5G38420
AT1G22760	AT3G49580
AT1G14340	AT5G58750
AT1G60670	AT2G21650
AT3G10260	AT3G13175
AT3G10260	AT3G61300
AT1G01910	AT1G05575
AT1G01910	AT3G59930
AT1G15750	AT2G46870
AT1G01210	AT1G31880
AT1G22630	AT3G19520
AT1G67865	AT3G13720
AT3G13720	AT5G16840
AT3G03000	AT5G01970
AT4G35580	AT5G56020
AT1G52250	AT5G22310
AT1G77950	AT4G02590
AT1G52250	AT2G42790
AT5G07110	AT5G56020
AT2G01175	AT5G22290
AT4G28720	AT5G22290
AT2G01770	AT4G35580
AT3G13710	AT4G35580
AT1G48260	AT3G03950
AT1G64180	AT1G69810
AT5G01640	AT5G07110
AT1G14360	AT4G19030
AT4G10430	AT4G19030
AT1G47260	AT5G55200
AT1G19180	AT1G22920
AT1G14360	AT1G27300
AT1G27300	AT4G10430
AT5G02870	AT5G58720
AT4G28640	AT5G02870
AT2G47710	AT3G11930
AT3G24140	AT4G33520
AT3G23390	AT4G28640
AT1G29990	AT5G17990
AT2G39760	AT4G14900
AT1G78100	AT5G61340
AT2G20570	AT4G14900
AT3G20420	AT3G20420
AT4G01480	AT5G02780
AT1G03040	AT5G15330
AT1G27300	AT2G46890
AT1G27300	AT1G60600
AT1G52250	AT3G17668
AT3G17668	AT4G22240
AT3G09630	AT4G28640
AT2G41900	AT5G40190
AT4G35580	AT5G43460
AT4G35580	AT5G43670
AT4G00550	AT4G35580
AT1G24764	AT2G44950
AT1G04100	AT3G23030
AT1G04100	AT1G52830
AT3G04730	AT4G29080
AT1G22920	AT1G51560
AT1G52250	AT4G32960
AT4G32960	AT5G42470
AT3G59810	AT4G30330
AT2G44950	AT4G24840
AT3G03960	AT3G11830
AT1G17970	AT3G62310
AT2G34040	AT4G02590
AT1G23900	AT2G34040
AT1G07440	AT2G29310
AT3G16120	AT4G36515
AT3G24140	AT5G46690
AT1G65620	AT2G30340
AT4G03410	AT4G19030
AT4G14950	AT4G19030
AT4G02725	AT4G19030
AT2G46890	AT4G19030
AT2G34090	AT2G34090
AT3G12200	AT3G12200
AT4G29220	AT4G29220
AT1G29120	AT2G34090
AT1G22920	AT2G22880
AT3G21690	AT4G19030
AT3G48240	AT5G64430
AT3G13860	AT4G19700
AT4G28640	AT5G52547
AT3G49580	AT4G39820
AT2G26560	AT2G26560
AT1G01050	AT4G01480
AT3G52560	AT5G37890
AT3G48150	AT4G34740
AT3G60820	AT4G35160
AT3G16240	AT4G19030
AT1G50900	AT2G37020
AT5G09810	AT5G09810
AT3G55460	AT5G04280
AT1G47260	AT5G50100
AT4G19030	AT5G04160
AT3G13520	AT4G19030
AT1G15670	AT4G02770
AT4G22240	AT5G22620
AT3G13222	AT3G19860
AT1G12840	AT1G77760
AT3G44460	AT3G56850
AT1G01910	AT2G05520
AT1G01910	AT5G53470
AT1G19180	AT3G49580
AT3G49580	AT5G02870
AT3G29575	AT3G56850
AT4G10430	AT5G22290
AT4G10430	AT4G35580
AT1G48320	AT1G48320
AT2G31985	AT3G63210
AT1G04330	AT2G43790
AT4G19030	AT5G12880
AT3G47980	AT4G19030
AT1G15260	AT3G48150
AT2G40380	AT2G40380
AT4G33950	AT5G11450
AT4G13640	AT4G13640
AT3G07310	AT4G13640
AT2G33450	AT4G28640
AT2G43370	AT5G38600
AT1G03600	AT5G28900
AT1G26660	AT3G62790
AT1G23730	AT1G70410
AT1G02140	AT5G56290
AT2G37180	AT4G23400
AT4G14160	AT5G38380
AT3G18060	AT3G46520
AT4G19030	AT4G31600
AT2G45860	AT5G56950
AT1G52830	AT4G14560
AT3G15540	AT4G14560
AT1G28480	AT5G06950
AT1G14340	AT3G59920
AT3G07780	AT5G11450
AT1G15260	AT3G13720
AT3G13720	AT5G11450
AT5G11450	AT5G37670
AT4G28040	AT5G22290
AT4G00150	AT5G66720
AT2G33210	AT3G49580
AT4G22250	AT5G66720
AT2G22640	AT3G53350
AT1G50575	AT3G19895
AT2G43370	AT3G11590
AT1G03600	AT3G13720
AT1G02140	AT4G22250
AT2G43370	AT5G25490
AT2G24180	AT4G19030
AT1G75950	AT2G02360
AT2G47880	AT5G06950
AT3G15540	AT3G23050
AT1G22920	AT3G23050
AT1G22920	AT2G21660
AT1G22920	AT5G47100
AT1G27300	AT2G03120
AT1G27300	AT2G33120
AT1G27300	AT3G25220
AT2G37340	AT3G55460
AT3G48150	AT4G13640
AT3G47620	AT5G66720
AT2G43370	AT3G54230
AT3G13720	AT5G37680
AT3G51960	AT3G62790
AT3G12110	AT5G09810
AT2G45850	AT5G62260
AT1G01010	AT4G28040
AT3G13990	AT5G48385
AT5G66560	AT5G66720
AT1G18660	AT2G35940
AT1G07430	AT3G06610
AT1G18660	AT5G08330
AT3G27540	AT3G47620
AT2G38610	AT3G47620
AT3G47620	AT5G50350
AT1G15385	AT5G02150
AT2G36410	AT2G38860
AT3G10140	AT3G26030
AT2G22640	AT3G23910
AT2G37180	AT4G00430
AT1G32230	AT3G04710
AT1G15385	AT5G11980
AT1G15385	AT3G14780
AT2G47030	AT5G22290
AT4G01090	AT5G66720
AT2G24020	AT3G54960
AT2G45850	AT3G47620
AT1G50575	AT3G47620
AT1G23730	AT1G79470
AT2G37340	AT4G32660
AT1G02140	AT5G22120
AT3G55460	AT4G32660
AT4G23400	AT5G22290
AT3G19390	AT5G22290
AT1G77130	AT5G22290
AT1G22840	AT5G61010
AT1G69690	AT3G58510
AT1G09660	AT2G43370
AT1G22920	AT4G33770
AT2G40380	AT5G58750
AT3G13710	AT5G58750
AT5G37780	AT5G57010
AT1G27300	AT2G01175
AT4G19030	AT5G26667
AT3G29270	AT5G56020
AT3G17668	AT3G49580
AT5G10060	AT5G13810
AT3G17668	AT5G61010
AT3G13320	AT4G35580
AT1G68670	AT3G05530
AT3G10260	AT4G36480
AT2G25490	AT3G28715
AT2G35940	AT5G38420
AT1G30500	AT3G45640
AT3G28715	AT5G08330
AT5G08330	AT5G38420
AT1G48260	AT4G17615
AT3G13720	AT5G58750
AT1G31880	AT1G69810
AT4G17720	AT5G58750
AT3G01300	AT3G07780
AT3G11730	AT5G58750
AT2G01770	AT5G22290
AT3G13710	AT5G22290
AT1G14687	AT3G45640
AT1G31880	AT3G28715
AT3G13720	AT4G34030
AT3G49580	AT5G38420
AT1G14340	AT5G49000
AT1G34430	AT3G17668
AT1G68670	AT2G41730
AT1G22630	AT1G68670
AT1G14340	AT1G67865
AT1G67865	AT3G43230
AT3G43230	AT5G16840
AT2G37150	AT5G42990
AT1G22630	AT4G08150
AT2G42870	AT3G22440
AT3G13175	AT3G29270
AT3G55600	AT4G35580
AT1G64280	AT3G26900
AT1G28135	AT2G24020
AT1G34430	AT1G52250
AT3G16980	AT3G19895
AT1G67800	AT1G69690
AT5G22290	AT5G26667
AT1G69690	AT5G17180
AT4G28720	AT4G35580
AT4G35580	AT5G26667
AT5G21274	AT5G57010
AT3G08530	AT3G56720
AT1G69810	AT3G47620
AT2G29210	AT4G32660
AT5G07110	AT5G58750
AT1G10940	AT3G44460
AT3G29270	AT3G59500
AT3G59500	AT5G41600
AT2G04630	AT5G63310
AT3G14180	AT5G67620
AT1G20640	AT2G42810
AT2G04630	AT5G57660
AT1G49590	AT5G39760
AT5G22310	AT5G58950
AT4G01090	AT5G58950
AT1G51580	AT5G17790
AT3G01690	AT3G11590
AT1G01010	AT5G43460
AT2G32650	AT3G11590
AT3G11590	AT5G58950
AT3G18570	AT4G25140
AT4G17720	AT4G25660
AT2G04630	AT3G56270
AT2G46690	AT3G48150
AT1G03130	AT3G48150
AT1G19180	AT1G19180
AT3G04730	AT3G23030
AT1G15370	AT3G24140
AT1G31750	AT2G47580
AT1G07930	AT1G77550
AT1G48450	AT2G41680
AT1G53510	AT3G08530
AT3G13990	AT5G60120
AT3G53350	AT4G36690
AT2G30260	AT4G24840
AT3G05580	AT5G52200
AT1G10530	AT3G26340
AT1G05410	AT4G12450
AT4G27270	AT5G58800
AT1G10530	AT3G26030
AT4G08150	AT4G12450
AT1G80190	AT3G60910
AT3G49580	AT4G12450
AT3G23030	AT4G22745
AT1G19180	AT1G30135
AT1G22920	AT2G32160
AT1G22920	AT5G13080
AT3G46320	AT5G38110
AT1G68140	AT5G58720
AT2G24030	AT3G20420
AT4G23400	AT4G35100
AT3G07480	AT3G49580
AT1G70700	AT3G49580
AT1G78570	AT1G78570
AT1G27300	AT3G44220
AT1G22920	AT3G16980
AT1G15760	AT5G56020
AT3G17668	AT3G48550
AT5G10060	AT5G10060
AT1G60440	AT1G60440
AT3G55600	AT4G19030
AT3G16980	AT4G35780
AT2G43370	AT3G47620
AT2G38185	AT3G47620
AT3G26810	AT3G47620
AT1G78380	AT2G29490
AT1G20630	AT3G49250
AT1G26850	AT4G19030
AT4G19030	AT5G58650
AT4G19030	AT5G11740
AT3G13940	AT3G15420
AT3G01550	AT3G50910
AT1G01620	AT4G35100
AT4G01090	AT4G12450
AT2G42560	AT3G47620
AT2G45040	AT3G47620
AT3G16690	AT3G47620
AT2G30260	AT3G47620
AT1G54030	AT3G47620
AT4G00550	AT5G22290
AT1G16900	AT5G22290
AT4G19030	AT5G20130
AT1G27300	AT5G20130
AT1G27300	AT5G65990
AT3G22260	AT5G49000
AT1G31320	AT2G30340
AT3G50910	AT5G20130
AT2G30340	AT3G48150
AT1G47260	AT4G39820
AT4G19030	AT5G64290
AT3G50910	AT4G02725
AT3G48690	AT4G10930
AT1G15760	AT4G14950
AT1G22920	AT3G48240
AT1G01470	AT1G22920
AT1G27300	AT4G14950
AT1G27300	AT4G02725
AT3G56860	AT5G52547
AT1G03040	AT3G01435
AT2G40380	AT3G53180
AT3G13710	AT3G53180
AT1G22920	AT3G19220
AT1G22920	AT3G60820
AT2G43060	AT5G56950
AT1G27300	AT5G04160
AT1G27300	AT3G13520
AT1G27300	AT4G38920
AT4G26110	AT5G56950
AT4G26110	AT4G26110
AT4G02770	AT4G19700
AT3G48150	AT4G02770
AT4G19030	AT4G23400
AT2G43370	AT3G50910
AT1G80560	AT5G14200
AT1G22920	AT3G62790
AT1G27300	AT3G16240
AT3G18060	AT5G09810
AT2G43370	AT4G19700
AT2G43370	AT5G58720
AT2G35470	AT5G04160
AT5G22290	AT5G53470
AT1G04430	AT5G22290
AT2G39250	AT5G13810
AT1G12840	AT1G79070
AT3G13720	AT5G55200
AT3G02520	AT3G56850
AT1G14340	AT5G55200
AT5G02870	AT5G22310
AT1G78300	AT3G56850
AT3G10572	AT5G22290
AT4G05400	AT4G19700
AT1G04330	AT3G45640
AT2G39760	AT5G14440
AT1G18660	AT3G48150
AT1G04330	AT1G22920
AT1G18660	AT3G63210
AT3G53900	AT4G09010
AT4G08150	AT5G50100
AT1G22990	AT3G13720
AT3G50920	AT5G41600
AT3G29270	AT3G54120
AT1G13520	AT1G14830
AT1G31780	AT5G11980
AT3G09690	AT3G29270
AT1G13520	AT2G42790
AT1G31050	AT4G02590
AT2G42790	AT3G16120
AT1G12920	AT2G42790
AT4G32750	AT4G35580
AT4G01920	AT5G64850
AT4G14455	AT4G35580
AT4G14455	AT5G22290
AT4G32750	AT5G22290
AT5G16560	AT5G61010
AT3G52050	AT4G16780
AT1G01910	AT5G44565
AT2G43060	AT5G48560
AT3G27420	AT4G24840
AT2G18300	AT2G43060
AT2G31955	AT3G53180
AT3G04240	AT5G38420
AT3G13672	AT5G63370
AT4G18700	AT5G38480
AT3G27420	AT4G02590
AT3G27420	AT5G41910
AT3G46060	AT5G07110
AT3G10260	AT4G08230
AT1G27360	AT2G24050
AT1G19740	AT3G59300
AT1G50430	AT5G22290
AT4G01090	AT4G20300
AT3G08530	AT4G20300
AT4G30490	AT5G06780
AT3G49250	AT4G35160
AT1G04930	AT4G24840
AT1G33110	AT4G35580
AT4G30490	AT5G61010
AT2G03120	AT5G22290
AT1G04930	AT5G61010
AT2G02990	AT5G22290
AT2G33120	AT5G22290
AT1G48270	AT5G22290
AT1G33110	AT5G22290
AT3G25220	AT5G22290
AT4G20300	AT5G61010
AT5G22290	AT5G53030
AT1G51950	AT4G28640
AT1G55190	AT5G27970
AT3G49580	AT4G30490
AT1G06510	AT4G20300
AT2G42790	AT3G58740
AT1G24510	AT5G20890
AT1G28360	AT1G32540
AT3G12930	AT4G02590
AT4G35580	AT5G63850
AT1G06110	AT1G20140
AT1G14920	AT5G38420
AT4G35580	AT5G27540
AT4G01430	AT4G35580
AT1G28360	AT1G69690
AT4G01430	AT5G22290
AT5G15080	AT5G61010
AT1G28360	AT5G61010
AT5G22290	AT5G63850
AT5G22290	AT5G27540
AT4G23770	AT5G09450
AT3G12930	AT4G08150
AT5G59720	AT5G66240
AT1G09270	AT5G17690
AT2G01190	AT3G16120
AT1G75950	AT3G48880
AT2G21660	AT4G34230
AT1G15750	AT4G14560
AT1G58470	AT3G13222
AT3G08530	AT5G48385
AT2G41350	AT3G47675
AT1G75400	AT5G28900
AT4G11100	AT5G20920
AT3G57050	AT4G07950
AT2G26800	AT5G56290
AT3G05935	AT3G07780
AT1G01910	AT1G75750
AT3G07750	AT3G61620
AT2G46890	AT5G22290
AT2G02810	AT5G22290
AT2G45920	AT4G01090
AT4G02590	AT5G15330
AT2G45070	AT5G22290
AT2G44080	AT5G22290
AT3G55240	AT4G30780
AT2G44080	AT4G35580
AT1G24764	AT2G32650
AT1G12310	AT3G19960
AT2G22240	AT4G39800
AT3G47620	AT5G60120
AT2G42260	AT3G08530
AT1G31240	AT5G13810
AT3G10260	AT3G59500
AT1G51580	AT3G55290
AT2G02560	AT4G08150
AT1G05410	AT2G32650
AT4G00370	AT5G22290
AT5G22290	AT5G43460
AT3G29770	AT3G53350
AT2G05630	AT5G06780
AT1G54170	AT5G16560
AT1G56090	AT2G39760
AT1G62990	AT3G48150
AT3G48150	AT5G16560
AT3G48150	AT3G52050
AT1G18660	AT4G32175
AT4G39753	AT5G42190
AT3G52050	AT5G58720
AT1G07310	AT5G16560
AT4G02840	AT5G44500
AT1G15750	AT5G60120
AT2G44080	AT3G29270
AT4G36290	AT5G11980
AT1G31880	AT5G60120
AT2G34460	AT3G13720
AT1G14920	AT1G53510
AT4G05420	AT4G22250
AT1G80840	AT5G22570
AT1G15710	AT1G66430
AT5G58220	AT5G58220
AT4G29160	AT4G29160
AT1G72370	AT3G53890
AT2G39100	AT3G48150
AT3G50060	AT5G53160
AT1G15720	AT5G54810
AT4G25680	AT5G07110
AT2G05630	AT5G24930
AT2G24020	AT5G09480
AT1G49850	AT4G29820
AT1G49850	AT3G08530
AT3G12720	AT5G57860
AT1G60080	AT5G59210
AT2G27940	AT5G40930
AT4G31130	AT4G35580
AT4G35580	AT5G56540
AT2G32380	AT4G35580
AT4G24310	AT4G35580
AT1G09660	AT1G49850
AT1G49850	AT3G25710
AT4G28830	AT5G63310
AT1G67170	AT3G47600
AT1G06510	AT2G42260
AT1G06510	AT5G02470
AT1G67170	AT3G13990
AT3G54826	AT5G22630
AT2G42260	AT4G24840
AT2G42260	AT5G61010
AT3G29034	AT5G22290
AT4G16780	AT5G06710
AT1G67170	AT2G28550
AT3G10480	AT3G54826
AT1G15750	AT1G17380
AT2G34750	AT3G12930
AT3G43590	AT5G51120
AT1G26660	AT5G18010
AT1G01620	AT2G37180
AT3G07780	AT3G15160
AT3G15160	AT5G02150
AT2G18740	AT3G59810
AT5G64780	AT5G65400
AT1G02690	AT5G17690
AT1G05410	AT5G65400
AT2G37150	AT3G52050
AT1G51355	AT3G61150
AT2G02990	AT3G10260
AT1G15750	AT2G22670
AT2G45920	AT3G09250
AT1G01910	AT5G05670
AT1G14920	AT4G00980
AT5G22290	AT5G24130
AT1G26660	AT5G18030
AT3G54826	AT5G10810
AT3G13175	AT5G22290
AT3G13175	AT4G35580
AT1G67860	AT1G67865
AT2G01530	AT3G12390
AT2G42870	AT4G02590
AT1G69850	AT4G35580
AT2G41350	AT5G25220
AT1G13520	AT3G51960
AT5G02150	AT5G63200
AT3G13720	AT4G25680
AT1G55190	AT4G25680
AT2G03870	AT3G59810
AT1G31880	AT5G10160
AT1G31880	AT5G23120
AT2G05630	AT5G45900
AT3G29270	AT4G24990
AT1G49850	AT5G61010
AT1G65000	AT3G52930
AT3G58170	AT5G22290
AT1G09330	AT5G22290
AT1G49850	AT4G08790
AT2G16850	AT4G35580
AT1G58070	AT5G13810
AT2G02410	AT5G37670
AT3G54826	AT5G51110
AT2G41350	AT2G42870
AT3G05935	AT4G22250
AT2G39760	AT5G06270
AT2G27580	AT3G61790
AT3G47675	AT4G02590
AT1G09840	AT5G22310
AT1G17860	AT4G19030
AT4G19030	AT5G61340
AT1G22920	AT3G59840
AT1G22920	AT3G20420
AT4G12080	AT4G25320
AT2G33410	AT3G21215
AT1G74910	AT2G04650
AT3G12720	AT3G28715
AT3G45640	AT4G26750
AT1G69690	AT3G45640
AT3G18380	AT5G09790
AT2G18876	AT5G10450
AT3G08530	AT5G65683
AT5G06780	AT5G65683
AT1G68060	AT4G17220
AT2G47060	AT4G13000
AT4G23570	AT4G37460
AT1G35210	AT4G00720
AT3G48040	AT4G36910
AT2G37150	AT5G60120
AT1G53510	AT3G54850
AT3G10260	AT5G01640
AT3G10480	AT4G36290
AT3G02090	AT3G09250
AT3G09250	AT5G60120
AT2G28550	AT5G60120
AT3G54220	AT5G56600
AT3G61060	AT5G37670
AT1G07400	AT3G61060
AT1G23900	AT1G53510
AT5G13810	AT5G56600
AT4G13500	AT4G35580
AT4G35580	AT5G11650
AT1G23850	AT4G35580
AT1G51355	AT4G33510
AT1G20140	AT4G39753
AT3G58500	AT5G16560
AT1G62990	AT2G16400
AT4G02590	AT5G45620
AT2G45660	AT5G47590
AT2G29350	AT2G29350
AT1G01140	AT2G34090
AT4G19030	AT4G35100
AT1G14340	AT4G30490
AT1G14340	AT5G27970
AT1G77710	AT3G55290
AT2G37040	AT3G10340
AT1G14920	AT1G22160
AT5G08650	AT5G51110
AT1G50430	AT4G35580
AT1G09100	AT1G45000
AT1G22160	AT3G29160
AT1G79750	AT3G07310
AT1G01010	AT2G02990
AT1G01010	AT2G33120
AT2G04030	AT4G23050
AT3G60820	AT5G11980
AT3G13520	AT4G35580
AT3G01180	AT3G49580
AT4G17785	AT5G45620
AT3G13222	AT3G18380
AT2G35240	AT4G14740
AT3G01180	AT5G28900
AT1G18400	AT5G16560
AT4G14455	AT4G19030
AT2G24693	AT4G19030
AT4G13500	AT4G19030
AT3G52050	AT4G10470
AT3G48550	AT5G17690
AT1G62990	AT3G24140
AT5G02820	AT5G02820
AT2G24030	AT2G24030
AT5G28050	AT5G38420
AT3G53180	AT5G07110
AT3G01340	AT3G16230
AT1G01240	AT4G38920
AT1G14340	AT3G53180
AT3G01180	AT3G47620
AT2G42790	AT3G18380
AT3G47620	AT4G02770
AT3G47620	AT5G63370
AT4G35580	AT5G44565
AT5G11650	AT5G22290
AT5G01075	AT5G22290
AT1G23850	AT5G22290
AT3G25882	AT4G16143
AT4G02840	AT4G20440
AT3G46060	AT5G22290
AT1G75020	AT5G22290
AT3G05210	AT3G27420
AT3G06540	AT3G07410
AT1G56090	AT1G69810
AT1G22920	AT5G65400
AT1G22920	AT3G25882
AT3G08530	AT5G25440
AT4G30490	AT5G22290
AT1G76520	AT5G22290
AT5G22290	AT5G41800
AT1G79910	AT5G61010
AT3G16200	AT5G22290
AT5G22290	AT5G44550
AT5G06780	AT5G06950
AT3G23050	AT3G47620
AT2G24550	AT5G51110
AT1G69690	AT5G48385
AT2G26770	AT3G07780
AT2G33390	AT3G47620
AT3G47620	AT4G36690
AT2G04630	AT3G47620
AT1G01140	AT4G28640
AT1G55490	AT3G22550
AT1G01140	AT5G58720
AT2G23070	AT5G58720
AT1G03900	AT1G09700
AT3G13720	AT3G50110
AT3G20620	AT4G05420
AT2G45000	AT4G24700
AT1G20640	AT1G64530
AT3G55240	AT5G14660
AT1G74500	AT4G24840
AT1G21810	AT3G29575
AT3G47620	AT5G63200
AT1G80000	AT3G47620
AT1G49850	AT4G01090
AT1G49850	AT4G24840
AT1G17190	AT1G78380
AT1G14950	AT5G57860
AT1G49850	AT5G06780
AT3G06540	AT5G60860
AT1G31350	AT3G06720
AT1G09330	AT4G30260
AT3G53610	AT4G35580
AT2G21380	AT2G42260
AT3G19460	AT3G29270
AT1G48240	AT4G35580
AT2G16850	AT5G22290
AT5G22290	AT5G22340
AT2G16850	AT2G45960
AT3G14080	AT3G59810
AT3G16120	AT3G54230
AT2G24500	AT2G37150
AT2G33120	AT5G41600
AT2G03120	AT5G41600
AT2G42790	AT3G56900
AT3G03000	AT5G65683
AT4G35580	AT5G24130
AT1G78300	AT2G18876
AT1G52695	AT1G69690
AT1G31350	AT4G02150
AT5G13810	AT5G30490
AT1G26110	AT5G06770
AT2G16850	AT2G37180
AT4G22212	AT4G35580
AT2G44040	AT3G20310
AT2G42870	AT4G24840
AT1G53910	AT2G44040
AT5G19430	AT5G42990
AT4G22212	AT5G22290
AT2G42870	AT5G03500
AT2G29380	AT3G06610
AT2G41730	AT3G47620
AT3G17440	AT4G35580
AT1G69690	AT5G66240
AT3G47620	AT5G66240
AT1G76760	AT2G41680
AT4G04950	AT5G09830
AT2G03870	AT3G14080
AT1G34430	AT5G55220
AT1G78070	AT5G50180
AT4G24310	AT5G22290
AT5G08410	AT5G28770
AT4G31130	AT5G22290
AT3G53610	AT5G22290
AT5G22290	AT5G56540
AT2G32380	AT5G22290
AT1G27300	AT4G28040
AT2G45950	AT5G49000
AT4G19030	AT4G28040
AT1G18660	AT1G21840
AT1G22920	AT3G06610
AT3G58460	AT4G03510
AT4G07950	AT5G10810
AT1G63000	AT1G78570
AT1G47260	AT3G07480
AT1G27300	AT5G61340
AT1G79750	AT2G19900
AT2G18730	AT3G45640
AT3G45640	AT5G13280
AT3G28715	AT3G47620
AT2G42260	AT5G13810
AT5G13810	AT5G58530
AT4G35950	AT4G36910
AT5G06770	AT5G51120
AT3G08530	AT5G30490
AT2G18876	AT3G02520
AT3G07780	AT4G17220
AT2G22680	AT4G17220
AT3G13227	AT4G30940
AT3G29270	AT5G58782
AT3G29270	AT5G24130
AT4G11260	AT4G37460
AT1G10230	AT1G31350
AT2G18876	AT5G38480
AT3G28715	AT4G02590
AT1G19700	AT4G03400
AT1G22760	AT4G01090
AT4G35580	AT4G36480
AT1G69690	AT2G45010
AT4G11310	AT4G35580
AT3G47620	AT5G19960
AT3G18380	AT3G47620
AT2G21830	AT3G47620
AT3G18380	AT5G06780
AT3G08530	AT5G57870
AT3G53630	AT4G02820
AT3G57870	AT4G26270
AT2G21830	AT4G01090
AT1G27300	AT2G04900
AT1G27300	AT4G27140
AT1G01140	AT5G47100
AT1G27300	AT4G35100
AT1G22920	AT5G42300
AT3G47620	AT3G57870
AT3G08530	AT4G02770
AT3G46810	AT3G53900
AT2G46890	AT4G35580
AT1G04100	AT2G39760
AT1G16790	AT4G19030
AT3G23030	AT5G52547
AT3G48550	AT5G65683
AT2G42490	AT4G00980
AT1G31350	AT5G42190
AT1G73500	AT4G01480
AT2G18876	AT4G00570
AT3G49580	AT5G65683
AT3G56320	AT4G03420
AT4G28880	AT5G27630
AT2G38660	AT5G11980
AT2G40380	AT5G41600
AT4G00150	AT5G25170
AT3G21150	AT3G48150
AT3G48150	AT4G36110
AT4G19700	AT4G36110
AT1G54120	AT4G26110
AT1G68520	AT3G21150
AT3G48150	AT5G17790
AT1G49030	AT2G20570
AT4G27000	AT5G16560
AT1G06390	AT3G50910
AT2G24570	AT4G19700
AT3G45160	AT4G19030
AT4G19030	AT4G40042
AT2G39510	AT4G19030
AT2G24570	AT4G04020
AT5G10060	AT5G19910
AT1G30475	AT1G48450
AT3G48550	AT5G60120
AT1G47250	AT1G47260
AT1G15130	AT4G29160
AT3G21720	AT4G22240
AT1G22920	AT1G49860
AT1G27300	AT5G43460
AT3G54170	AT5G65683
AT3G50910	AT5G65683
AT3G49810	AT4G27960
AT3G07270	AT4G04890
AT5G19080	AT5G48385
AT3G05625	AT3G49580
AT1G22920	AT5G52210
AT1G22920	AT2G42395
AT1G22920	AT5G16060
AT1G22920	AT1G29640
AT1G22920	AT3G53410
AT1G27300	AT1G64150
AT2G42395	AT3G49470
AT3G13310	AT3G48150
AT3G13310	AT3G49580
AT2G03190	AT3G23880
AT1G22920	AT3G52155
AT1G69810	AT5G40660
AT4G01920	AT5G50180
AT3G15820	AT4G35580
AT1G47530	AT4G35580
AT4G35580	AT5G67210
AT1G01260	AT5G13220
AT4G24990	AT5G22290
AT3G15820	AT5G22290
AT5G22290	AT5G67210
AT1G25275	AT4G19030
AT3G50910	AT3G60600
AT1G05710	AT3G48150
AT3G09630	AT5G58720
AT1G73210	AT3G56320
AT1G52250	AT3G06430
AT1G12390	AT1G27300
AT1G11650	AT1G31750
AT1G11650	AT5G44500
AT4G10480	AT5G50840
AT3G61310	AT4G17950
AT3G07950	AT4G19030
AT2G30390	AT4G19030
AT1G10030	AT4G19030
AT1G60650	AT3G55460
AT1G47260	AT1G71480
AT3G22960	AT3G26990
AT4G10930	AT5G11270
AT3G06430	AT3G22550
AT3G23060	AT5G17690
AT3G61790	AT5G53360
AT1G15750	AT4G15700
AT1G01910	AT4G18510
AT1G01910	AT4G31830
AT1G73360	AT4G15700
AT1G31880	AT4G21720
AT4G19030	AT5G08335
AT2G24570	AT5G13810
AT2G23600	AT4G37150
AT3G15660	AT5G13280
AT4G35580	AT4G40042
AT1G53560	AT4G35580
AT1G01910	AT3G45160
AT1G53560	AT5G22290
AT2G05840	AT3G27430
AT1G26570	AT5G39320
AT3G29270	AT4G40042
AT1G01910	AT1G17285
AT3G13940	AT3G21490
AT3G21150	AT4G00120
AT1G22920	AT1G66820
AT1G15760	AT3G28080
AT1G22920	AT3G44260
AT1G58330	AT2G31790
AT4G19003	AT5G09260
AT1G22920	AT1G50300
AT1G30120	AT1G70340
AT2G24860	AT2G34090
AT4G26110	AT5G10360
AT1G27300	AT3G57090
AT1G27300	AT5G39510
AT5G10360	AT5G56950
AT1G06460	AT2G24860
AT2G24860	AT3G49690
AT1G22920	AT2G30950
AT1G09415	AT1G64280
AT1G02920	AT1G02930
AT1G64280	AT3G25882
AT2G30120	AT3G54170
AT2G42870	AT3G50330
AT1G56330	AT3G13710
AT2G40380	AT4G02080
AT3G13710	AT4G02080
AT1G27300	AT2G39960
AT2G42395	AT4G10480
AT3G49580	AT5G11090
AT1G15130	AT5G64430
AT1G67865	AT2G40380
AT3G02190	AT5G56950
AT1G27300	AT3G13175
AT4G19030	AT5G43460
AT1G47260	AT4G25660
AT3G13710	AT4G25660
AT1G03040	AT2G42870
AT3G21175	AT5G11270
AT1G27300	AT2G44270
AT3G49580	AT5G60120
AT1G04240	AT1G09500
AT5G03970	AT5G42190
AT2G03190	AT5G03970
AT3G29160	AT4G10470
AT1G15750	AT4G35700
AT1G55190	AT5G49000
AT1G14920	AT1G69810
AT1G28480	AT4G39940
AT1G11650	AT1G17440
AT3G06430	AT3G11590
AT1G13730	AT3G13222
AT4G35580	AT5G63780
AT3G06430	AT3G25710
AT2G38360	AT4G25660
AT1G27300	AT4G00370
AT1G11650	AT5G10350
AT1G27210	AT3G61790
AT1G11650	AT5G51120
AT3G53900	AT5G10060
AT1G77950	AT4G08150
AT5G15210	AT5G39760
AT5G27860	AT5G49400
AT1G13520	AT2G42490
AT1G31050	AT3G48150
AT2G20130	AT3G54120
AT2G20130	AT3G09690
AT1G31780	AT3G48150
AT3G50920	AT4G19030
AT4G14730	AT4G19030
AT1G16950	AT4G19030
AT1G13520	AT5G56630
AT1G13520	AT2G20570
AT1G27300	AT3G50920
AT3G54120	AT5G07730
AT3G23880	AT5G42190
AT3G24140	AT5G65683
AT2G34090	AT5G65683
AT1G47260	AT3G48680
AT1G01230	AT4G19030
AT3G53990	AT3G53990
AT2G42870	AT5G67110
AT2G30120	AT3G48550
AT1G30880	AT4G26110
AT1G52540	AT2G39760
AT1G27300	AT5G17630
AT2G32380	AT4G19030
AT4G19030	AT4G24310
AT1G49850	AT3G49580
AT1G49850	AT3G48680
AT1G71050	AT5G58720
AT1G14620	AT4G05400
AT1G75950	AT2G02870
AT2G18240	AT4G35580
AT3G24250	AT4G35580
AT4G35580	AT5G12880
AT3G49580	AT4G36970
AT4G19700	AT4G31550
AT1G09140	AT5G04280
AT1G19180	AT5G14260
AT1G15570	AT3G48150
AT2G39960	AT4G19030
AT1G15570	AT5G48385
AT1G22750	AT4G19030
AT1G15570	AT5G20030
AT2G34710	AT4G10500
AT2G40380	AT3G10260
AT1G31780	AT4G13640
AT1G15570	AT3G24140
AT1G15570	AT3G01435
AT1G22920	AT4G38930
AT1G48260	AT5G55990
AT3G06720	AT4G08910
AT2G42790	AT3G58750
AT1G13990	AT4G22240
AT2G04230	AT2G25700
AT3G06720	AT5G17690
AT2G20130	AT3G06720
AT2G33520	AT5G56290
AT1G13520	AT3G53900
AT3G09690	AT3G10260
AT1G13520	AT4G29220
AT1G27300	AT3G07950
AT2G44360	AT4G36570
AT2G40380	AT5G07110
AT1G20140	AT4G10400
AT5G12880	AT5G22290
AT3G24250	AT5G22290
AT2G14860	AT5G22290
AT3G01660	AT3G13720
AT1G01910	AT1G80890
AT1G10030	AT1G27300
AT3G61310	AT4G22240
AT3G49470	AT5G50840
AT1G27300	AT2G30390
AT3G08850	AT3G22550
AT4G19700	AT5G38640
AT3G08850	AT3G63210
AT3G06430	AT5G47370
AT1G51950	AT3G06430
AT1G20140	AT1G57790
AT3G06430	AT5G06780
AT3G06430	AT3G53630
AT2G20130	AT5G05170
AT3G01370	AT3G48150
AT1G01230	AT1G27300
AT3G60600	AT4G19030
AT3G60590	AT5G22290
AT3G56950	AT5G22290
AT3G26000	AT3G44260
AT1G66820	AT5G52547
AT3G48150	AT5G37550
AT4G33945	AT5G09800
AT1G22920	AT4G37790
AT1G71480	AT3G13710
AT3G50910	AT5G17630
AT1G21810	AT4G24840
AT2G05630	AT5G65480
AT1G12810	AT4G25680
AT2G03870	AT2G18740
AT1G51950	AT5G55220
AT4G00430	AT4G24090
AT2G34380	AT3G60600
AT5G25070	AT5G57910
AT3G16250	AT3G48150
AT4G00430	AT4G35100
AT1G22920	AT5G55640
AT1G22920	AT3G16250
AT3G12470	AT5G19080
AT3G23060	AT4G22745
AT1G22920	AT2G24850
AT3G23060	AT5G35330
AT3G56320	AT4G16100
AT3G06430	AT4G29160
AT3G20510	AT3G50910
AT1G04240	AT3G15660
AT1G22920	AT3G48040
AT1G22920	AT3G18210
AT1G25220	AT5G59010
AT3G28670	AT4G19030
AT3G44620	AT5G56630
AT1G27300	AT4G40042
AT3G23290	AT5G02150
AT3G54820	AT4G35100
AT1G22920	AT4G38960
AT1G27300	AT3G54820
AT3G50440	AT4G37150
AT3G15660	AT5G61230
AT3G15660	AT4G32520
AT1G22920	AT2G02050
AT1G22920	AT3G47640
AT1G22920	AT3G62410
AT1G22920	AT5G20240
AT2G44970	AT2G47710
AT1G57720	AT2G18110
AT3G13860	AT5G56360
AT3G13175	AT3G50910
AT4G10960	AT4G23920
AT5G07730	AT5G49540
AT1G12780	AT4G23920
AT4G36690	AT5G42820
AT1G25490	AT2G27110
AT1G28480	AT3G47620
AT3G11590	AT4G32660
AT3G04940	AT5G54390
AT1G15760	AT5G43460
AT5G58720	AT5G58950
AT2G42490	AT5G65940
AT1G27300	AT5G17170
AT2G42870	AT2G43650
AT2G20130	AT3G13175
AT1G22630	AT3G48150
AT4G26110	AT5G26720
AT1G25490	AT2G41280
AT1G01510	AT5G65683
AT5G04280	AT5G06770
AT1G22920	AT4G15700
AT1G31050	AT3G49580
AT3G26030	AT5G65925
AT2G30960	AT3G07780
AT3G07780	AT3G17668
AT2G17670	AT4G26810
AT3G54850	AT4G05400
AT1G69690	AT2G31985
AT2G31985	AT5G08330
AT1G22920	AT3G09370
AT3G54170	AT3G54170
AT2G38140	AT5G35330
AT1G25490	AT3G11590
AT2G05840	AT5G40580
AT2G18730	AT2G43790
AT4G19030	AT5G56540
AT1G09330	AT4G19030
AT3G53610	AT4G19030
AT3G12620	AT4G36110
AT4G19030	AT4G31130
AT2G39960	AT3G15710
AT5G37890	AT5G65940
AT1G01630	AT5G53180
AT2G20130	AT4G02080
AT1G56330	AT2G20130
AT3G49580	AT5G54580
AT1G47260	AT4G02080
AT1G47260	AT1G56330
AT1G25490	AT4G28180
AT3G47620	AT5G25170
AT4G05400	AT5G13810
AT1G27020	AT4G05400
AT2G25700	AT4G10400
AT1G28135	AT5G02150
AT4G22240	AT4G28180
AT4G13540	AT5G58720
AT1G76760	AT2G28550
AT1G14340	AT4G31830
AT2G28550	AT3G50960
AT2G05230	AT4G15700
AT1G12440	AT3G61790
AT3G54120	AT4G11220
AT5G58720	AT5G61330
AT5G58720	AT5G66460
AT3G06430	AT3G47620
AT1G11650	AT3G47620
AT1G76760	AT3G47620
AT3G47620	AT3G56320
AT1G18660	AT3G47620
AT1G15750	AT3G23060
AT1G18660	AT1G32230
AT2G22810	AT5G10210
AT3G48150	AT4G33690
AT3G16980	AT3G51960
AT2G36960	AT3G17668
AT3G01050	AT5G22290
AT3G55600	AT5G22290
AT2G24040	AT5G22290
AT3G44220	AT5G22290
AT3G09085	AT4G19030
AT1G22920	AT1G52695
AT1G01050	AT5G65683
AT4G01480	AT5G65683
AT1G25490	AT5G16310
AT5G15840	AT5G65683
AT1G25490	AT3G44720
AT3G21490	AT4G33690
AT4G33690	AT5G49000
AT1G27300	AT2G43510
AT1G30475	AT2G20820
AT3G09630	AT3G14180
AT2G40380	AT3G29270
AT2G39760	AT3G54170
AT2G39760	AT4G36690
AT5G19680	AT5G27840
AT1G10230	AT5G49000
AT3G10260	AT3G13710
AT1G06510	AT3G17668
AT5G43690	AT5G45900
AT3G48550	AT5G64813
AT1G20770	AT1G25490
AT1G25490	AT1G31870
AT1G25490	AT5G64813
AT1G45145	AT4G19700
AT1G01620	AT3G54820
AT1G22920	AT2G33500
AT3G53410	AT5G65660
AT3G15660	AT3G61530
AT4G03020	AT4G05420
AT3G29270	AT4G25140
AT4G02590	AT5G11980
AT3G29160	AT5G65040
AT2G16740	AT5G19080
AT4G26100	AT5G28150
AT2G16740	AT3G19950
AT3G60600	AT5G46110
AT3G60600	AT5G16150
AT1G75500	AT3G60600
AT1G21790	AT3G60600
AT3G05420	AT4G26100
AT1G49840	AT3G01670
AT3G02150	AT3G09250
AT4G26100	AT5G06710
AT4G16143	AT4G17680
AT3G15360	AT3G27960
AT2G17350	AT4G16143
AT2G25000	AT5G41520
AT1G24625	AT5G22355
AT4G17486	AT5G15800
AT1G28250	AT4G26450
AT4G16143	AT4G32570
AT1G05785	AT4G26450
AT4G17340	AT4G26450
AT1G28250	AT3G60600
AT2G38880	AT3G54390
AT1G75630	AT4G26450
AT1G48280	AT4G25200
AT3G24740	AT4G39050
AT2G47580	AT5G04430
AT3G59840	AT4G33350
AT3G29160	AT3G63210
AT3G13990	AT4G14900
AT1G32100	AT5G47435
AT3G22440	AT4G14900
AT2G47450	AT3G29035
AT3G27290	AT3G58560
AT1G60080	AT4G35250
AT3G10970	AT4G25200
AT3G11400	AT4G25200
AT2G47450	AT4G25200
AT2G03500	AT5G22355
AT3G22960	AT5G22310
AT1G30860	AT5G22310
AT5G01640	AT5G45130
AT2G17200	AT5G23820
AT4G39050	AT5G49210
AT3G08780	AT4G32190
AT3G17860	AT5G60340
AT4G25660	AT5G45130
AT1G33800	AT4G26450
AT1G16240	AT4G26450
AT1G77350	AT4G26450
AT1G17080	AT3G16310
AT4G17220	AT5G49210
AT2G24590	AT3G24740
AT3G22570	AT4G26450
AT3G22070	AT4G26450
AT1G15080	AT4G26450
AT5G15802	AT5G32440
AT5G01640	AT5G12390
AT2G38300	AT5G24660
AT3G16310	AT3G22070
AT2G38270	AT5G60120
AT2G17670	AT2G44950
AT3G01860	AT3G60600
AT1G63470	AT4G25200
AT2G17670	AT4G25200
AT4G36540	AT5G59210
AT3G06430	AT4G32570
AT1G18660	AT3G17860
AT3G06430	AT5G41070
AT1G76760	AT3G44720
AT3G56320	AT4G28150
AT1G11650	AT5G61380
AT3G06430	AT4G00980
AT3G06430	AT4G25200
AT1G76760	AT4G17680
AT1G11650	AT4G24500
AT1G75690	AT4G28020
AT1G05710	AT1G54060
AT1G53800	AT4G39050
AT1G20950	AT2G29480
AT1G53800	AT4G10840
AT2G23290	AT3G06430
AT4G17220	AT5G52010
AT2G47450	AT5G60120
AT2G42580	AT5G22355
AT3G18710	AT5G22310
AT1G79430	AT4G29930
AT2G47450	AT4G29930
AT2G24590	AT3G21215
AT3G02690	AT4G26450
AT1G53800	AT2G23290
AT2G44130	AT5G42190
AT1G17970	AT3G02150
AT1G53800	AT5G24660
AT1G09660	AT3G15160
AT3G52890	AT4G33920
AT3G60390	AT4G16780
AT1G60650	AT4G02150
AT1G33470	AT5G61380
AT2G25000	AT4G02150
AT4G16780	AT4G17680
AT4G17680	AT5G61230
AT4G02150	AT4G17680
AT4G00980	AT5G14070
AT4G25200	AT5G58575
AT4G25200	AT4G25200
AT3G25190	AT3G60600
AT3G02150	AT5G14070
AT1G55740	AT4G29820
AT3G01440	AT4G25200
AT4G32190	AT5G56360
AT3G01440	AT3G54390
AT2G24860	AT3G02150
AT1G71970	AT3G27960
AT5G14760	AT5G60120
AT2G29310	AT2G29320
AT3G11590	AT4G17710
AT2G30540	AT3G27960
AT3G27960	AT4G34700
AT2G29310	AT2G30540
AT3G11590	AT3G27960
AT3G11590	AT4G15730
AT3G17860	AT5G14760
AT2G39450	AT3G63200
AT3G02150	AT5G14760
AT2G25730	AT3G02150
AT2G23290	AT3G11590
AT2G25000	AT2G25730
AT3G11590	AT5G24660
AT5G06960	AT5G45110
AT2G30880	AT4G00980
AT1G53020	AT2G47110
AT3G27960	AT5G62070
AT1G09270	AT2G31410
AT1G01910	AT5G15230
AT1G01230	AT5G22290
AT3G28080	AT5G22290
AT1G47260	AT4G17720
AT2G19080	AT3G47640
AT1G47260	AT5G07110
AT3G47640	AT4G02590
AT3G20510	AT5G22290
AT4G25200	AT4G28730
AT1G26930	AT5G42190
AT1G74760	AT5G63130
AT1G16500	AT3G14100
AT2G25000	AT2G25000
AT5G63130	AT5G64430
AT4G08980	AT5G42190
AT4G15930	AT5G59790
AT3G61060	AT5G42190
AT3G29034	AT4G26450
AT3G29034	AT3G60600
AT4G02440	AT5G42190
AT3G60600	AT5G19875
AT4G32570	AT5G11030
AT1G54060	AT5G50335
AT1G10030	AT4G35580
AT4G35580	AT5G04160
AT1G29120	AT2G16900
AT4G37790	AT5G47370
AT4G25200	AT5G39790
AT4G25200	AT4G27600
AT3G42630	AT4G25200
AT2G41700	AT4G25200
AT3G06530	AT4G27090
AT5G06710	AT5G47370
AT2G01570	AT3G51260
AT4G17680	AT5G61010
AT1G31780	AT3G24120
AT3G17205	AT5G37780
AT1G21410	AT5G42190
AT2G45660	AT3G49180
AT4G04620	AT5G65480
AT4G26450	AT4G35080
AT3G60600	AT4G35080
AT4G39820	AT5G02150
AT1G01910	AT5G52240
AT1G78310	AT4G26640
AT1G09140	AT2G29210
AT4G26640	AT5G53360
AT5G38640	AT5G55100
AT3G61310	AT4G12080
AT2G30390	AT4G35580
AT3G07950	AT4G35580
AT4G01090	AT5G38640
AT2G30390	AT5G22290
AT1G37130	AT5G38640
AT1G22750	AT4G35580
AT2G04900	AT4G35580
AT1G09660	AT2G39100
AT4G00238	AT5G52547
AT3G06930	AT3G22440
AT3G06030	AT3G48690
AT3G01435	AT4G24840
AT3G48690	AT5G10110
AT3G21690	AT4G35580
AT4G02725	AT4G35580
AT4G14950	AT5G22290
AT3G21690	AT5G22290
AT4G03410	AT5G22290
AT2G33880	AT3G54826
AT2G23290	AT2G42260
AT3G60390	AT5G06710
AT2G23290	AT5G49690
AT2G02410	AT2G23290
AT1G07010	AT4G17030
AT1G54060	AT1G58070
AT4G27060	AT5G02530
AT5G02530	AT5G02530
AT4G11310	AT5G22290
AT1G72730	AT5G57870
AT3G13720	AT4G25660
AT1G05860	AT3G27960
AT2G32840	AT3G27960
AT1G78140	AT4G25660
AT1G01240	AT1G12390
AT2G29320	AT2G29330
AT3G13720	AT5G47310
AT1G79730	AT5G13810
AT1G55190	AT5G47310
AT1G03457	AT3G21215
AT4G24840	AT5G20030
AT1G12390	AT5G22290
AT2G36100	AT4G26450
AT1G24625	AT5G60120
AT3G02150	AT4G17486
AT1G71865	AT4G25200
AT3G15360	AT4G25200
AT1G31350	AT4G16143
AT3G61950	AT4G16143
AT2G40330	AT5G57050
AT2G45850	AT3G61310
AT4G16143	AT4G25660
AT4G17486	AT4G25660
AT1G24625	AT2G47700
AT1G54060	AT5G41520
AT1G24625	AT3G27960
AT2G44950	AT4G23770
AT3G60600	AT4G32140
AT4G32570	AT5G59210
AT2G01570	AT5G16320
AT2G44950	AT5G03500
AT1G12860	AT3G27050
AT3G06530	AT5G59210
AT3G06530	AT5G03500
AT1G59900	AT5G50850
AT1G72030	AT2G23290
AT3G01990	AT3G17860
AT2G23050	AT3G07270
AT1G48140	AT3G60600
AT3G60600	AT5G18150
AT1G06450	AT3G22440
AT2G23290	AT3G60360
AT3G07440	AT5G24660
AT3G02885	AT3G44590
AT1G12310	AT1G74690
AT2G01760	AT4G04330
AT2G01760	AT3G14180
AT2G01760	AT4G08150
AT2G01760	AT4G16780
AT1G32380	AT2G01760
AT2G01760	AT3G49160
AT2G23290	AT5G11270
AT4G26450	AT4G40042
AT4G30220	AT4G30220
AT4G37150	AT4G37150
AT3G29160	AT5G22355
AT3G29160	AT5G60120
AT1G10240	AT4G00980
AT1G25470	AT3G29160
AT2G23290	AT3G29160
AT1G24510	AT3G03960
AT3G27960	AT5G20250
AT3G44720	AT5G22630
AT1G54060	AT3G29160
AT2G29210	AT4G25920
AT3G17860	AT5G59210
AT1G54060	AT5G16320
AT4G25660	AT5G07110
AT4G25660	AT5G16250
AT2G18730	AT5G24660
AT4G04950	AT5G22355
AT1G24764	AT4G17220
AT1G01440	AT1G49850
AT3G16310	AT3G58170
AT1G49850	AT5G24660
AT1G68450	AT5G41570
AT2G32380	AT3G60600
AT3G58170	AT3G60600
AT1G49140	AT1G80650
AT1G49850	AT4G17220
AT3G58170	AT4G26450
AT1G49850	AT4G17680
AT3G61190	AT5G07300
AT3G53610	AT4G25660
AT4G11175	AT5G51910
AT1G17190	AT2G29490
AT1G72830	AT4G14540
AT1G49850	AT2G33880
AT4G00980	AT5G08410
AT1G49850	AT3G46810
AT1G29810	AT3G27960
AT3G54120	AT5G50180
AT1G80000	AT4G34110
AT3G22960	AT4G32440
AT4G15930	AT5G14140
AT4G25660	AT4G25680
AT1G24280	AT1G24280
AT2G24270	AT2G24270
AT4G26450	AT5G67210
AT3G15820	AT4G26450
AT1G80000	AT1G80000
AT1G77400	AT3G27960
AT4G17680	AT5G65495
AT3G58930	AT5G42190
AT5G42190	AT5G65495
AT4G25200	AT5G11030
AT1G77080	AT4G25200
AT2G35500	AT4G17680
AT3G15090	AT5G49010
AT2G30360	AT5G55990
AT3G47620	AT4G17680
AT3G27960	AT3G51180
AT3G51180	AT4G17680
AT4G03150	AT5G15800
AT3G43520	AT4G26450
AT3G17860	AT5G10270
AT3G51180	AT5G04170
AT2G35500	AT4G25920
AT1G56250	AT5G44110
AT1G53020	AT2G30110
AT3G56360	AT4G25200
AT1G22270	AT4G25200
AT3G01670	AT3G15660
AT1G50280	AT5G57860
AT1G71050	AT3G29270
AT1G31880	AT1G49850
AT3G12480	AT4G14540
AT1G01100	AT3G44590
AT1G71050	AT3G49160
AT1G05410	AT1G49850
AT5G03050	AT5G18580
AT1G49850	AT4G08150
AT1G01910	AT5G09480
AT4G31720	AT5G65540
AT5G57860	AT5G66560
AT1G01010	AT2G32380
AT3G19570	AT3G22440
AT3G11590	AT4G17220
AT2G25730	AT4G25200
AT4G25200	AT4G34700
AT4G32190	AT5G06960
AT1G80000	AT3G11590
AT3G11590	AT3G17740
AT4G25660	AT5G12010
AT2G25730	AT3G54390
AT1G52870	AT3G60600
AT5G06950	AT5G14070
AT1G07860	AT4G26450
AT3G60600	AT3G60600
AT3G60590	AT3G60600
AT4G29930	AT5G57910
AT3G02150	AT5G09320
AT2G27990	AT5G24660
AT2G27990	AT3G27960
AT3G60600	AT5G24290
AT2G01570	AT3G16250
AT1G30070	AT1G30070
AT1G16790	AT4G35580
AT5G50840	AT5G67580
AT3G44720	AT5G61230
AT4G02150	AT4G25660
AT1G78380	AT2G29420
AT1G33470	AT3G22440
AT4G02150	AT4G25920
AT1G26110	AT4G29510
AT3G17860	AT5G14070
AT3G25190	AT4G26450
AT4G32570	AT5G14070
AT4G02150	AT4G15730
AT4G14430	AT4G14440
AT2G24400	AT4G33920
AT2G01760	AT5G37670
AT2G44710	AT5G04280
AT2G43650	AT4G24840
AT1G20770	AT4G24050
AT3G54820	AT4G35580
AT4G24840	AT4G30220
AT4G40042	AT5G22290
AT1G20630	AT5G67530
AT2G30540	AT4G38960
AT4G36680	AT5G24660
AT3G59050	AT5G19920
AT4G13345	AT5G22290
AT2G31410	AT3G06720
AT2G43510	AT5G22290
AT1G79070	AT3G13940
AT3G29270	AT4G13345
AT1G01230	AT3G29270
AT1G02690	AT2G31410
AT3G54850	AT4G36110
AT3G12510	AT5G26870
AT2G31490	AT3G16310
AT4G15930	AT4G36970
AT1G77400	AT2G43410
AT1G09660	AT4G02770
AT1G69690	AT5G50600
AT1G69690	AT5G50700
AT1G12410	AT1G69690
AT2G14835	AT3G16310
AT3G16310	AT4G35080
AT1G01630	AT2G25650
AT1G01630	AT3G11590
AT5G19150	AT5G58140
AT3G54290	AT5G23310
AT1G01910	AT2G30490
AT1G09660	AT5G54580
AT1G64460	AT1G69690
AT2G25650	AT5G52547
AT2G01190	AT3G48240
AT2G22680	AT5G46570
AT3G01435	AT5G25080
AT4G02725	AT5G22290
AT1G30860	AT5G58530
AT1G68490	AT3G18140
AT2G16850	AT4G00430
AT3G54826	AT3G63460
AT5G02270	AT5G44110
AT1G50420	AT5G52210
AT5G23220	AT5G23230
AT1G26460	AT4G35850
AT4G28230	AT4G39050
AT2G24570	AT2G35155
AT4G37150	AT5G10300
AT3G15660	AT5G09830
AT1G80000	AT4G28230
AT1G30860	AT3G19120
AT1G30860	AT2G38490
AT2G38490	AT4G13540
AT1G10240	AT1G80000
AT2G30880	AT3G54120
AT2G30880	AT4G25680
AT1G25420	AT4G32190
AT5G13180	AT5G63790
AT3G20680	AT4G25660
AT4G18020	AT5G51910
AT1G09660	AT2G47700
AT5G08330	AT5G60120
AT3G60660	AT5G50840
AT3G59350	AT5G61010
AT3G07170	AT5G61150
AT1G01910	AT1G71950
AT5G42190	AT5G67250
AT1G72710	AT2G27770
AT1G49950	AT2G17540
AT2G16850	AT4G26450
AT2G05630	AT4G39050
AT2G39800	AT5G23120
AT1G15720	AT4G32190
AT2G35170	AT3G16310
AT2G32380	AT3G16310
AT1G50300	AT3G02150
AT4G26450	AT5G39510
AT3G57280	AT4G26450
AT5G47370	AT5G51910
AT5G05440	AT5G57050
AT1G60650	AT4G16143
AT4G16143	AT4G37790
AT3G16310	AT4G17340
AT2G45850	AT3G02150
AT2G23290	AT4G16143
AT1G52560	AT4G16143
AT4G16143	AT5G51910
AT3G48160	AT4G25660
AT1G54060	AT2G38880
AT5G25490	AT5G61380
AT2G39800	AT5G20010
AT4G32190	AT5G59210
AT2G47130	AT3G53350
AT4G02720	AT5G19480
AT4G02720	AT4G17220
AT3G60360	AT4G17220
AT1G12650	AT1G30860
AT1G30860	AT3G60360
AT1G75110	AT4G15930
AT3G02150	AT4G33350
AT1G17650	AT3G01990
AT3G11730	AT3G54120
AT4G25660	AT4G33350
AT4G25680	AT4G33350
AT4G26450	AT5G18150
AT4G26450	AT5G60460
AT2G17972	AT4G26450
AT1G51600	AT3G01990
AT1G73720	AT3G02150
AT5G07840	AT5G51910
AT5G16320	AT5G51910
AT2G18730	AT3G27960
AT2G18730	AT5G22355
AT2G18730	AT4G32190
AT4G04950	AT4G25920
AT2G16710	AT3G15660
AT4G24310	AT4G26450
AT1G56150	AT5G10500
AT1G17190	AT2G29420
AT3G13227	AT3G60630
AT1G49850	AT4G25660
AT1G76850	AT2G16710
AT1G49850	AT4G39050
AT3G13227	AT4G39050
AT1G49850	AT2G23290
AT1G49850	AT3G01670
AT2G17670	AT3G54390
AT1G29800	AT2G05630
AT1G80000	AT5G51910
AT5G58240	AT5G58240
AT4G17220	AT5G11030
AT2G17880	AT4G17680
AT2G30580	AT4G13540
AT3G06720	AT5G46840
AT2G23290	AT2G30580
AT2G30580	AT4G39050
AT1G09330	AT4G11220
AT1G49850	AT5G56250
AT1G30500	AT4G14540
AT2G18740	AT5G57860
AT1G49850	AT3G11590
AT4G15930	AT4G16520
AT4G17680	AT5G08330
AT2G36100	AT3G16310
AT1G18660	AT2G37190
AT1G19310	AT4G27960
AT1G15810	AT4G08520
AT1G75400	AT3G49580
AT4G26450	AT5G24130
AT5G19920	AT5G19920
AT5G06770	AT5G53060
AT3G60600	AT4G26450
AT1G03140	AT4G35110
AT1G10070	AT1G54060
AT1G32380	AT1G51660
AT2G26800	AT3G27960
AT1G08530	AT3G01090
AT1G03140	AT5G66560
AT1G01440	AT5G10270
AT2G30580	AT4G38430
AT2G30580	AT3G22960
AT1G30860	AT2G47610
AT3G16310	AT3G43520
AT2G25700	AT3G03030
AT2G21860	AT3G02150
AT1G17860	AT5G22290
AT1G19450	AT5G22290
AT5G41600	AT5G61340
AT1G17180	AT2G29420
AT1G71970	AT4G39050
AT3G63200	AT4G26450
AT2G25730	AT5G51910
AT3G54390	AT4G37280
AT3G60600	AT3G63200
AT2G30540	AT4G32570
AT1G08060	AT5G13810
AT4G27000	AT5G08330
AT3G43980	AT5G24660
AT3G06530	AT5G57910
AT3G50670	AT4G36690
AT2G24290	AT4G26450
AT3G19540	AT5G62880
AT1G79420	AT5G62880
AT3G06540	AT4G18800
AT1G07840	AT5G61330
AT2G16740	AT3G18710
AT4G16143	AT4G17220
AT4G16143	AT4G25920
AT3G15360	AT4G39050
AT4G24500	AT5G25490
AT4G16143	AT5G09250
AT1G80000	AT2G45850
AT3G54390	AT5G41520
AT5G02530	AT5G25490
AT1G16010	AT5G10450
AT1G70410	AT5G42980
AT3G51280	AT3G58560
AT1G52560	AT2G47450
AT1G54060	AT5G60160
AT4G22220	AT4G25660
AT5G51910	AT5G61230
AT3G22440	AT4G02150
AT4G22220	AT4G25680
AT1G52560	AT4G02150
AT2G25000	AT4G02620
AT1G22630	AT4G02590
AT2G31410	AT4G02150
AT1G69690	AT4G36110
AT2G45960	AT3G54820
AT4G01090	AT4G28230
AT3G15660	AT3G51960
AT1G12520	AT3G15660
AT1G34770	AT2G04030
AT2G42940	AT4G38800
AT4G33690	AT5G22310
AT1G14687	AT4G33690
AT1G71480	AT4G38150
AT3G18140	AT3G47620
AT2G42940	AT3G47620
AT2G36960	AT3G18140
AT1G79070	AT3G25860
AT1G52770	AT3G07270
AT3G60600	AT4G38250
AT1G14510	AT3G11200
AT3G10970	AT4G17680
AT2G44950	AT3G10970
AT2G03500	AT3G02150
AT2G43970	AT4G34110
AT1G61590	AT4G39050
AT3G08780	AT5G03050
AT1G04340	AT3G16310
AT2G33120	AT3G16310
AT4G26450	AT5G12390
AT1G30840	AT4G26450
AT2G17670	AT4G39050
AT1G60010	AT3G22960
AT5G60120	AT5G66410
AT2G38300	AT3G01670
AT2G23290	AT2G38300
AT2G38300	AT4G17680
AT1G30860	AT3G06430
AT3G09630	AT3G22960
AT1G29240	AT3G60600
AT1G16500	AT4G02150
AT2G29480	AT5G22355
AT1G69690	AT2G30050
AT3G02150	AT5G22360
AT2G24570	AT5G28900
AT2G37040	AT3G15180
AT1G71480	AT3G13720
AT1G34430	AT3G18140
AT3G01370	AT3G49580
AT3G08530	AT5G37550
AT1G14340	AT1G71480
AT1G17970	AT4G33690
AT1G02090	AT4G26430
AT5G09800	AT5G57210
AT1G60650	AT2G44710
AT4G14270	AT4G34110
AT3G17205	AT5G21274
AT4G33690	AT5G61010
AT4G16780	AT4G37790
AT1G01440	AT3G61790
AT4G33690	AT5G53800
AT2G40010	AT5G47700
AT3G16950	AT3G25860
AT1G34320	AT3G07780
AT3G07780	AT5G37550
AT2G16370	AT3G18140
AT1G51950	AT3G18140
AT2G42940	AT5G62260
AT1G01100	AT2G40010
AT2G42940	AT5G64780
AT3G10260	AT3G54120
AT1G01440	AT2G28550
AT4G25920	AT5G11270
AT5G11270	AT5G63790
AT3G13845	AT4G25660
AT3G59350	AT4G13000
AT3G21215	AT3G22440
AT3G29160	AT4G15730
AT3G27960	AT5G62430
AT2G30880	AT4G32570
AT4G32570	AT5G66250
AT2G30880	AT5G01640
AT1G20880	AT3G22440
AT2G30880	AT4G25660
AT5G08330	AT5G51910
AT1G08480	AT4G25660
AT3G03000	AT4G32570
AT2G32840	AT2G47700
AT1G55190	AT4G25660
AT3G53260	AT5G15600
AT1G63120	AT3G60600
AT3G16580	AT5G42190
AT5G24660	AT5G51100
AT1G05860	AT2G23290
AT2G32840	AT4G25200
AT2G32840	AT2G33880
AT2G32840	AT4G39050
AT1G49850	AT2G41680
AT3G49580	AT4G28200
AT2G33880	AT5G65683
AT4G24680	AT4G39050
AT1G69690	AT4G24680
AT4G35580	AT5G17700
AT3G58460	AT4G35580
AT1G28490	AT3G10260
AT2G18876	AT2G18876
AT5G24660	AT5G65683
AT1G49410	AT1G54060
AT1G07450	AT2G29310
AT3G27960	AT4G32470
AT1G10070	AT3G27960
AT1G07450	AT2G29320
AT2G20585	AT4G25200
AT2G35500	AT4G25200
AT1G53020	AT3G62250
AT1G60080	AT2G25700
AT5G10270	AT5G60120
AT1G01440	AT3G51180
AT2G35500	AT3G02150
AT3G51180	AT5G64430
AT3G01670	AT3G51180
AT2G20585	AT4G17680
AT5G22290	AT5G61340
AT3G49580	AT4G33520
AT1G54060	AT3G24860
AT1G72030	AT3G60630
AT3G50910	AT5G51010
AT2G02360	AT5G42190
AT4G04620	AT5G40690
AT4G39240	AT5G42190
AT2G31490	AT4G19030
[truncated: 19,594 more rows]
